# Supplementary material for: Unique Transcriptional Profile of Sustained Ligand-Activated Preconditioning in Pre- and Post-Ischemic Myocardium
Source: PLoS One. 2013 Aug 21;8(8):e72278. doi: 10.1371/journal.pone.0072278 (PMC3749099; doi:10.1371/journal.pone.0072278)
Supplement: Table S3 — Functional gene groupings sensitive to SLP induction in normoxic myocardium. (XLSX) [file pone.0072278.s003.xlsx]

## Sheet: SLP Normoxic IPA groupings
Table S3. Functional gene groupings sensitive to SLP induction in normoxic myocardium
Molecular and Cellular Functions	P-Value Range	No. of Genes	Genes
Cell-To-Cell Signaling and Interaction	2.48E-23-2.25E-05	51	NPPB, MMP13, HLA-DRB1, LGALS4, IL6, CXCL3, MRC1L1, EGR2, SAA1, SELE, C3, EGR3, PF4, RCAN1, TLR2, STC1, HLA-DQB1, NME3, NPC1, CCL4, SELP, DUSP1, CD72, TFRC, CD86, CCL3L3, BCL2A1, CYR61, TNF, IL1A, HLA-DQA1, CD83, CD74, HMOX1, CCL13, CCL2, DAB2, VCAM1, EGR1, CXCL6, SELPLG, CCL9, FOS, CCL7, CORO1A, FCER1G, IL1B, NPPA, EMR1, CXCL2, MYBPC3
Cellular Movement	1.61E-20-2.25E-05	43	SOCS3, IL1A, NPPB, MMP13, SERPINA3, IL6, CD74, COMP, HMOX1, CXCL3, CCL13, ANGPTL4, CCL2, FOSL2, DAB2, LYVE1, SAA1, SELE, VCAM1, C3, ACTB, PF4, EGR1, CXCL6, CCL9, SELPLG, STC1, TLR2, NPC1, FOS, CCL4, SELP, CCL7, DUSP1, CORO1A, FCER1G, CD86, CCL3L3, IL1B, NPPA, CXCL2, CYR61, TNF
Antigen Presentation	9.5E-16-1.69E-05	31	SOCS3, IL1A, HLA-DQA1, HLA-DRB1, IL6, CD74, CXCL3, CCL13, CCL2, SAA1, SELE, VCAM1, C3, PF4, CXCL6, SELPLG, CCL9, STC1, TLR2, HLA-DQB1, NPC1, CCL4, SELP, CCL7, CORO1A, FCER1G, IL1B, CD86, CCL3L3, CXCL2, TNF
Cellular Development	5.97E-14-2.62E-05	51	SOCS3, IFI16, MMP13, SERPINA3, LGALS4, IL6, CXCL3, EGR2, FOSL2, C3, EGR3, PF4, PTGDS, DES, RCAN1, STC1, TLR2, HLA-DQB1, NFKBID, NME3, CCL4, DUSP1, CD72, CD86, CCL3L3, CYR61, BCL2A1, TNF, IL1A, GADD45G, HLA-DQA1, CD83, CD74, COMP, HMOX1, CCL13, ANGPTL4, CCL2, DAB2, VCAM1, EGR1, CSDA, CBR2, CCL9, FOS, CCL7, CORO1A, FCER1G, IL1B, NPPA, CXCL2
Cellular Function and Maintenance	6.79E-13-1.13E-05	35	SOCS3, IL1A, GADD45G, HLA-DQA1, CD83, LGALS4, IL6, CD74, MRC1L1, CXCL3, EGR2, CCL13, CCL2, SELE, VCAM1, C3, EGR3, EGR1, PF4, RCAN1, SELPLG, HLA-DQB1, TLR2, NFKBID, FOS, CCL4, SELP, DUSP1, CORO1A, FCER1G, IL1B, CD86, NPPA, BCL2A1, TNF
Cellular Growth and Proliferation	2.82E-12-2.62E-05	59	SOCS3, PLK3, IFI16, NPPB, HLA-DRB1, LGALS4, IL6, CXCL3, EGR2, FOSL2, SAA1, SELE, C3, EGR3, PF4, PTGDS, DES, RCAN1, HLA-DQB1, TLR2, STC1, NFKBID, CCL4, DUSP1, CD72, CCL3L3, CD86, TFRC, BCL2A1, CYR61, TNF, AKAP12, IL1A, GADD45G, CD83, CD74, COMP, HMOX1, CCL13, ANGPTL4, CCL2, IFITM1, DAB2, DNAJB1, VCAM1, ACTB, EGR1, PPP1R15A, CSDA, FOS, UCP3, CCL7, TACC2, CORO1A, FCER1G, IL1B, NPPA, CTSC, CXCL2
Cell Death	1.09E-10-2.31E-05	53	SOCS3, PLK3, IFI16, MMP13, NPPB, SERPINA3, LGALS4, IL6, CXCL3, EGR2, FOSL2, SAA1, C3, EGR3, PF4, PTGDS, RCAN1, STC1, TLR2, NME3, NPC1, CCL4, DUSP1, CD86, TFRC, CCL3L3, CYR61, BCL2A1, TNF, AKAP12, IL1A, GADD45G, CD74, COMP, HMOX1, CCL13, ANGPTL4, CCL2, DAB2, DNAJB1, VCAM1, EGR1, ACTB, HERPUD1, PPP1R15A, CSDA, CCL9, FOS, FCER1G, IL1B, NPPA, CXCL2, MYBPC3
Cell Signaling	7.27E-10-1.29E-05	24	SOCS3, IL1A, VCAM1, SELE, C3, HERPUD1, NPPB, IL6, TLR2, FOS, CXCL3, CCL13, CCL4, SELP, CCL2, CCL7, CD72, FCER1G, CCL3L3, IL1B, NPPA, CXCL2, SAA1, TNF
Molecular Transport	7.27E-10-2.2E-05	27	IL1A, NPPB, IL6, CXCL3, HMOX1, CCL13, CCL2, SAA1, SELE, VCAM1, C3, HERPUD1, PTGDS, TLR2, STC1, FOS, UCP3, CCL4, CCL7, SELP, CD72, FCER1G, IL1B, CCL3L3, NPPA, CXCL2, TNF
Vitamin and Mineral Metabolism	7.27E-10-1.29E-05	23	IL1A, VCAM1, SELE, C3, HERPUD1, NPPB, IL6, TLR2, FOS, CXCL3, CCL13, CCL4, SELP, CCL2, CCL7, CD72, FCER1G, CCL3L3, IL1B, NPPA, CXCL2, SAA1, TNF
Lipid Metabolism	4.03E-09-2.2E-05	16	IL1A, C3, NPPB, LGALS4, IL6, PTGDS, STC1, TLR2, NPC1, HMOX1, CCL13, CCL2, FCER1G, IL1B, NPPA, TNF
Small Molecule Biochemistry	4.03E-09-2.2E-05	23	SOCS3, IL1A, HAMP, C3, NPPB, HERPUD1, LGALS4, PTGDS, IL6, TLR2, STC1, NPC1, HMOX1, FOS, CCL13, CCL2, CCL7, FCER1G, IL1B, TFRC, SLC40A1, NPPA, TNF
Cellular Compromise	5.86E-08-7.07E-06	11	TLR2, CXCL3, VCAM1, CCL4, CCL13, C3, CCL2, PF4, FCER1G, CCL3L3, TNF
Free Radical Scavenging	1.95E-07-1.32E-05	12	TLR2, HMOX1, VCAM1, UCP3, SELE, CCL13, CCL2, FCER1G, IL1B, NPPA, TNF, SELPLG
Carbohydrate Metabolism	4.83E-07-2.1E-06	7	FOS, IL1A, NPPB, IL1B, NPPA, IL6, TNF
Cell Morphology	6.03E-07-1.84E-05	19	IL1A, VCAM1, SELE, IL6, CD74, RCAN1, STC1, TLR2, CCL13, ANGPTL4, CCL7, CCL2, CORO1A, IL1B, NPPA, CYR61, CXCL2, TNF, SAA1
Drug Metabolism	2.1E-06-1.85E-05	6	NPC1, IL1A, IL1B, NPPA, IL6, TNF
Nucleic Acid Metabolism	2.3E-06-2.3E-06	5	HMOX1, IL1B, NPPB, NPPA, TNF
Gene Expression	5.22E-06-1.88E-05	22	SOCS3, IL1A, VCAM1, GADD45G, ACTB, IFI16, EGR1, CD74, IL6, CXCL6, RCAN1, TLR2, CXCL3, FOS, CCL13, DUSP1, FOSL2, IL1B, DAB2, CD86, CXCL2, TNF
Cell Cycle	1.81E-05-2.25E-05	4	EGR1, IL1B, IL6, TNF
Cellular Assembly and Organization	2.44E-05-2.44E-05	11	VCAM1, IL1A, SELE, CORO1A, IL1B, DAB2, SERPINA3, NPPA, DES, TNF, MYBPC3
Physiological System Development and Function	P-Value Range	No. of Genes	Genes
Hematological System Development and Function	1.61E-20-2.58E-05	52	SOCS3,HAMP,IFI16,HLA-DRB1,MMP13,LGALS4,SERPINA3,IL6,CXCL3,EGR2,ACTG2 (includes EG:72),SAA1,SELE,C3,EGR3,PF4,PTGDS,RCAN1,HLA-DQB1,TLR2,STC1,NFKBID,NPC1,CCL4,SELP,DUSP1,CD72,CD86,CCL3L3,BCL2A1,TNF,IL1A,GADD45G,HLA-DQA1,CD83,CD74,HMOX1,CCL13,CCL2,VCAM1,EGR1,PPP1R15A,CXCL6,CCL9,SELPLG,FOS,CCL7,CORO1A,FCER1G,IL1B,NPPA,CXCL2
Immune Cell Trafficking	1.61E-20-2.58E-05	42	SOCS3,IL1A,HLA-DQA1,HLA-DRB1,CD83,LGALS4,SERPINA3,CD74,IL6,HMOX1,CXCL3,EGR2,CCL13,CCL2,SAA1,VCAM1,SELE,C3,EGR3,EGR1,PF4,PTGDS,CXCL6,SELPLG,CCL9,HLA-DQB1,TLR2,STC1,FOS,NPC1,CCL4,SELP,CCL7,DUSP1,CORO1A,FCER1G,IL1B,CCL3L3,CD86,NPPA,CXCL2,TNF
Tissue Development	2.54E-15-2.58E-05	50	SOCS3,IFI16,NPPB,MMP13,LGALS4,IL6,CXCL3,EGR2,FOSL2,SAA1,PDK4,SELE,C3,EGR3,PF4,MYH7,PTGDS,DES,RCAN1,TLR2,STC1,HLA-DQB1,NME3,NPC1,CCL4,SELP,DUSP1,CD72,CCL3L3,CD86,CYR61,TNF,IL1A,RSAD2,CD83,HMOX1,CCL13,CCL2,DAB2,VCAM1,EGR1,SELPLG,CCL7,CORO1A,FCER1G,IL1B,EMR1,NPPA,CXCL2,MYBPC3
Lymphoid Tissue Structure and Development	8.17E-15-1.16E-05	23	SOCS3,VCAM1,SELE,IL1A,C3,PF4,MMP13,IL6,CXCL6,SELPLG,TLR2,CXCL3,CCL4,CCL13,CCL7,SELP,CCL2,CORO1A,FCER1G,CCL3L3,IL1B,CXCL2,TNF
Tissue Morphology	1.25E-14-1.81E-05	35	SOCS3,IL1A,HLA-DQA1,MMP13,CD83,IL6,HMOX1,CCL13,EGR2,CCL2,FOSL2,VCAM1,SELE,C3,EGR3,PF4,EGR1,PPP1R15A,PTGDS,RCAN1,SELPLG,CCL9,TLR2,STC1,NPC1,FOS,SELP,CCL7,CD72,FCER1G,CD86,IL1B,BCL2A1,CXCL2,TNF
Hematopoiesis	4.67E-13-1.08E-05	37	SOCS3,HAMP,IL1A,GADD45G,IFI16,HLA-DQA1,CD83,LGALS4,IL6,CD74,CXCL3,EGR2,CCL13,CCL2,SAA1,SELE,VCAM1,C3,EGR3,PF4,EGR1,RCAN1,CXCL6,TLR2,HLA-DQB1,FOS,NFKBID,CCL4,SELP,FCER1G,CD86,IL1B,CCL3L3,NPPA,BCL2A1,CXCL2,TNF
Cell-mediated Immune Response	6.79E-13-1.84E-05	34	SOCS3,IL1A,GADD45G,HLA-DQA1,CD83,LGALS4,IL6,CD74,CXCL3,EGR2,CCL13,CCL2,SELE,VCAM1,C3,EGR3,EGR1,RCAN1,SELPLG,HLA-DQB1,TLR2,FOS,NFKBID,CCL4,SELP,CCL7,CORO1A,FCER1G,CD86,CCL3L3,IL1B,NPPA,BCL2A1,TNF
Cardiovascular System Development and Function	1.23E-11-1.84E-05	31	SOCS3,IL1A,IFI16,NPPB,IL6,COMP,HMOX1,CCL13,ANGPTL4,CCL2,ACTG2 (includes EG:72),SAA1,VCAM1,SELE,C3,PF4,CXCL6,RCAN1,SELPLG,TLR2,STC1,CCL4,SELP,DUSP1,IL1B,CD86,NPPA,BCL2A1,CXCL2,CYR61,TNF
Organismal Survival	3.12E-10-1.01E-05	32	SOCS3,HAMP,IFI16,NPPB,CD74,IL6,COMP,HMOX1,MRC1L1,CXCL3,EGR2,CCL13,CCL2,ACTG2 (includes EG:72),DNAJB1,VCAM1,C3,EGR3,MYH7,TLR2,NPC1,FOS,DUSP1,FCER1G,CCL3L3,IL1B,CTSC,CXCL2,CYR61,BCL2A1,TNF,MYBPC3
Connective Tissue Development and Function	1.57E-09-1.17E-05	15	SOCS3,IL1A,EGR1,IFI16,IL6,CCL9,STC1,TLR2,FOS,CCL2,FCER1G,IL1B,CCL3L3,TNF,SAA1
Skeletal and Muscular System Development and Function	1.57E-09-2.47E-05	22	SOCS3,VCAM1,IL1A,EGR1,PF4,IFI16,IL6,COMP,CCL9,STC1,TLR2,HMOX1,FOS,CCL13,CCL2,DUSP1,FCER1G,FOSL2,IL1B,CCL3L3,TNF,MYBPC3
Endocrine System Development and Function	4.03E-09-1.81E-05	6	IL1A,NPPB,IL1B,NPPA,IL6,TNF
Nervous System Development and Function	1.32E-08-1.84E-05	9	TLR2,HMOX1,NPC1,IL1A,CCL13,C3,IL1B,IL6,TNF
Organismal Functions	6.57E-08-2.1E-06	10	IL1A,CCL4,CCL13,CCL3L3,IL1B,IL6,NPPA,PTGDS,ACTG2 (includes EG:72),TNF
Organismal Development	3.55E-07-1.4E-05	26	SOCS3,IL1A,HAMP,NPPB,IL6,COMP,HMOX1,CXCL3,CCL13,ANGPTL4,CCL2,DAB2,FOSL2,VCAM1,SELE,C3,EGR1,PF4,CXCL6,STC1,FOS,CCL4,SELP,IL1B,CYR61,TNF
Humoral Immune Response	7.46E-06-7.46E-06	9	VCAM1,SELE,C3,CD72,EGR1,FCER1G,HLA-DQA1,BCL2A1,TNF
Renal and Urological System Development and Function	1.01E-05-1.01E-05	5	DUSP1,FCER1G,IL1B,IL6,TNF
Hepatic System Development and Function	2.58E-05-2.58E-05	6	FOS,CXCL3,SOCS3,C3,IL1B,IL6
Disease and Disorders	P-Value Range	No. of Genes	Genes
Inflammatory Response	1.61E-20-2.58E-05	49	SOCS3,HAMP,HLA-DRB1,MMP13,SERPINA3,LGALS4,IL6,C1QB,CXCL3,MRC1L1,EGR2,LYVE1,SAA1,SELE,C3,EGR3,PF4,PTGDS,STC1,TLR2,HLA-DQB1,NPC1,NFKBID,CCL4,SELP,DUSP1,CCL3L3,CD86,TNF,IL1A,HLA-DQA1,CD83,CD74,HMOX1,CCL13,CCL2,VCAM1,EGR1,CXCL6,SELPLG,FOS,CCL7,CORO1A,FCER1G,IL1B,AOX1,NPPA,CXCL2,CTSC
Immunological Disease	7.27E-17-1.84E-05	46	SOCS3,IL1A,HAMP,HLA-DQA1,MMP13,HLA-DRB1,SERPINA3,CD83,ME1,IL6,CD74,COMP,FBP2,CXCL3,EGR2,CCL13,CCL2,IFITM1,CFP,SAA1,ADAMTS4,SELE,VCAM1,C3,EGR3,PF4,ACTB,PPP1R15A,CXCL6,CCL9,HLA-DQB1,TLR2,FOS,CCL4,SELP,TACC2,CCL7,DUSP1,FCER1G,IL1B,TFRC,CD86,CCL3L3,CXCL2,TNF,MYBPC3
Connective Tissue Disorders	1.18E-13-2.47E-05	39	SOCS3,IL1A,HAMP,HLA-DQA1,HLA-DRB1,MMP13,CD83,SERPINA3,IL6,CD74,COMP,CXCL3,EGR2,CCL13,CCL2,SAA1,ADAMTS4,VCAM1,SELE,C3,EGR3,PTGDS,CXCL6,CCL9,TLR2,HLA-DQB1,FOS,CCL4,SELP,CCL7,DUSP1,CD72,FCER1G,IL1B,TFRC,CCL3L3,CD86,CXCL2,TNF
Inflammatory Disease	1.18E-13-2.47E-05	50	SOCS3,HAMP,HLA-DRB1,MMP13,NPPB,SERPINA3,LGALS4,IL6,CXCL3,EGR2,FOSL2,SAA1,ADAMTS4,SELE,C3,EGR3,PTGDS,HLA-DQB1,TLR2,NPC1,CCL4,SELP,DUSP1,CD72,CCL3L3,CD86,TFRC,BCL2A1,TNF,IL1A,HLA-DQA1,CD83,CD74,COMP,HMOX1,CCL13,CCL2,VCAM1,EGR1,ACTB,CXCL6,CCL9,FOS,CCL7,FCER1G,IL1B,EMR1,CTSC,CXCL2,MYBPC3
Skeletal and Muscular Disorders	1.18E-13-2.47E-05	52	SOCS3,HAMP,MMP13,HLA-DRB1,NPPB,SERPINA3,IL6,HMGCS2,CXCL3,EGR2,SAA1,ADAMTS4,SELE,C3,EGR3,MYH7,PTGDS,DES,TLR2,HLA-DQB1,CCL4,SELP,DUSP1,CD72,C2ORF40,CD86,TFRC,CCL3L3,TNF,IL1A,HLA-DQA1,CD83,CD74,COMP,HMOX1,CCL13,CCL2,DNAJB1,VCAM1,MYOM2,EGR1,ACTB,HERPUD1,CXCL6,CCL9,FOS,TACC2,CCL7,FCER1G,IL1B,NPPA,CXCL2
Renal and Urological Disease	8.96E-12-2.05E-05	24	VCAM1,IL1A,C3,NPPB,SERPINA3,PTGDS,IL6,STC1,HLA-DQB1,TLR2,HMOX1,CCL13,CCL4,SELP,CCL2,DUSP1,FCER1G,IL1B,CCL3L3,NPPA,CYR61,CTSC,TNF,MPV17
Organismal Injury and Abnormalities	3.88E-10-2.02E-05	26	SOCS3,IL1A,HAMP,MMP13,IL6,HMOX1,CCL13,CCL2,IFITM1,LYVE1,SELE,C3,EGR1,PF4,MYH7,RCAN1,CXCL6,TLR2,STC1,NPC1,SELP,DUSP1,IL1B,CCL3L3,TNF,MYBPC3
Cardiovascular Disease	4.3E-09-1.04E-05	25	SOCS3,IL1A,NPPB,IL6,HMOX1,CCL13,ANGPTL4,CCL2,VCAM1,SELE,C3,EGR1,MYH7,PTGDS,DES,RCAN1,TLR2,NPC1,CCL4,SELP,IL1B,CCL3L3,NPPA,TNF,MYBPC3
Infectious Disease	4.76E-09-1.04E-05	29	IL1A,LAPTM5,NPPB,CD83,CD74,IL6,FBP2,CXCL3,CCL13,CCL2,DNAJB1,C3,PF4,EGR1,SELPLG,TLR2,HLA-DQB1,NFKBID,CCL4,CCL7,DUSP1,FCER1G,TFRC,CD86,IL1B,CCL3L3,NPPA,TNF,MYBPC3
Hematological Disease	1.14E-08-1.04E-05	28	SOCS3,HAMP,IL1A,CD74,IL6,CXCL3,HMOX1,CCL13,CCL2,FOSL2,SELE,C3,PF4,EGR1,ACTB,PPP1R15A,PTGDS,TLR2,UCP3,CCL4,SELP,CCL7,FCER1G,CD86,CCL3L3,IL1B,CYR61,TNF
Respiratory Disease	1.53E-08-1.41E-05	21	AKAP12,SOCS3,SELE,C3,ACTB,EGR1,NPPB,HLA-DRB1,IL6,TLR2,HMOX1,CXCL3,CCL13,SELP,CCL7,CCL2,FOSL2,IL1B,CCL3L3,CD86,TNF
Dermatological Diseases and Conditions	2.13E-08-1.81E-05	23	SOCS3,SELE,IL1A,HLA-DQA1,HLA-DRB1,CD83,CD74,IL6,TLR2,FOS,CCL13,CCL4,CCL7,SELP,DUSP1,CD72,FCER1G,CD86,IL1B,CTSC,SAA1,TNF,ADAMTS4
Hypersensitivity Response	2.3E-08-2.25E-05	11	VCAM1,CCL4,C3,CCL7,SELP,EGR1,IL1B,PTGDS,CXCL2,TNF,SELPLG
Metabolic Disease	1.59E-07-3.89E-07	14	C3,RSAD2,CSDA,SERPINA3,CD74,PTGDS,IL6,HMGCS2,TLR2,CCL13,CCL2,DUSP1,IL1B,NPPA
Neurological Disease	2.88E-07-1.57E-05	19	C3,EGR3,HLA-DQA1,HLA-DRB1,IL6,PTGDS,HLA-DQB1,TLR2,FOS,NPC1,HMOX1,CCL13,CCL2,DUSP1,CCL3L3,IL1B,CD86,CXCL2,TNF
Endocrine System Disorders	3.89E-07-3.89E-07	8	C3,DUSP1,RSAD2,IL1B,CSDA,SERPINA3,CD74,HMGCS2
Infection Mechanism	2.82E-06-1.48E-05	16	SOCS3,IL1A,PLK3,RSAD2,IL6,SELPLG,TLR2,HMOX1,CXCL3,CCL13,CCL4,CCL2,CCL3L3,IFITM1,IL1B,TNF
Gastrointestinal Disease	2.87E-06-2.02E-05	13	SOCS3,IL1A,C3,LGALS4,IL6,TLR2,NPC1,CCL13,DUSP1,CD86,IL1B,EMR1,TNF
Hepatic System Disease	2.87E-06-2.02E-05	8	TLR2,NPC1,IL1A,CCL13,C3,DUSP1,IL6,TNF
Genetic Disorder	3.04E-06-2.47E-05	17	SOCS3,C3,MMP13,LGALS4,PTGDS,IL6,CXCL6,TLR2,HMOX1,CCL13,CCL2,CCL7,IL1B,CD86,EMR1,CXCL2,TNF
Reproductive System Disease	9.6E-06-9.6E-06	13	SELE,IL1A,EGR1,ACTB,IL6,STC1,FOS,CCL4,CCL2,DUSP1,FOSL2,CYR61,TNF
Developmental Disorder	1.26E-05-1.26E-05	22	C3,EGR3,MMP13,MYH7,IL6,COMP,DES,RCAN1,STC1,TLR2,HMOX1,CCL13,CCL2,DUSP1,FCER1G,IL1B,FOSL2,NPPA,ACTG2 (includes EG:72),CTSC,TNF,MYBPC3
Cancer	2.08E-05-2.08E-05	11	AKAP12,HMOX1,IL1A,CCL13,CCL2,ACTB,IL1B,CD86,IL6,CXCL2,TNF
