# Supplementary material for: Unique Transcriptional Profile of Sustained Ligand-Activated Preconditioning in Pre- and Post-Ischemic Myocardium
Source: PLoS One. 2013 Aug 21;8(8):e72278. doi: 10.1371/journal.pone.0072278 (PMC3749099; doi:10.1371/journal.pone.0072278)
Supplement: Table S4 — Functional gene groupings sensitive to SLP in post-ischemic myocardium. (XLSX) [file pone.0072278.s004.xlsx]

## Sheet: SLP IR IPA groupings
Table S4. Functional gene groupings sensitive to SLP in post-ischemic myocardium
Molecular and Cellular Functions	P-Value Range	No. of Genes	Genes
Cell-To-Cell Signaling and Interaction	7.1E-13-2E-03	33	B2M, HSPA1A, HLA-DQA1, IFNB1, CLU, HLA-DRB1, MMP13, NPPB, LGALS4, IL6, CD74, HES1, TNFRSF12A, HMOX1, CCL2, CDH16, C3, UCP2, TXNIP, IGFBP5, HSPD1, HLA-DQB1, NPC1, NME3, HSPG2 (includes EG:3339), CCL4, CCL7, CORO1A, C4A, IL1B, CCL3L3, NPPA, MYBPC3
Cellular Movement	3.75E-08-2.52E-03	26	IFNB1, CLU, MMP13, NPPB, SERPINA3, IL6, CD74, TNFRSF12A, HMOX1, ANGPTL4, CCL2, LYVE1, C3, UCP2, IGFBP5, HSPD1, NPC1, CCL4, CCL7, CORO1A, C4A, HSP90AA1, IL1B, CCL3L3, NPPA, C5ORF13
Antigen Presentation	5.52E-08-2.37E-03	18	B2M, C3, UCP2, IFNB1, HLA-DQA1, HLA-DRB1, HSPD1, IL6, CD74, HLA-DQB1, HMOX1, NPC1, CCL4, CCL2, CCL7, CORO1A, IL1B, CCL3L3
Cell Signaling	5.72E-08-2.5E-03	19	C3, UCP2, GCHFR, HSPA1A, IFNB1, HLA-DRB1, NPPB, HSPD1, IL6, HMOX1, CCL4, CCL2, CCL7, GCK, HSP90AA1, CCL3L3, IL1B, NPPA, DNAJB1
Small Molecule Biochemistry	5.72E-08-2.52E-03	29	B2M, GCHFR, HSPA1A, IFNB1, CLU, NPPB, HLA-DRB1, CD74, IL6, TNFRSF12A, EIF4EBP1, HMOX1, ANGPTL4, PLIN2, DNAJB1, PDK4, UCP2, C3, HSPD1, PTGDS, NPC1, UCP3, CCL4, GCK, C4A, HSP90AA1, IL1B, NPPA, MGST3
Cellular Compromise	9.03E-08-1.39E-03	13	C3, HSPA1A, HSPH1, CLU, HSPD1, PTGDS, IL6, EIF4EBP1, HMOX1, SERPINH1, HSP90AA1, IL1B, DNAJB1
Cellular Function and Maintenance	9.03E-08-6.34E-04	20	B2M, UCP2, HSPA1A, HSPH1, HLA-DQA1, IFNB1, LGALS4, CD74, HSPD1, IL6, HLA-DQB1, UCP3, CCL4, SERPINH1, CORO1A, GCK, HSP90AA1, IL1B, DNAJB1, NPPA
Lipid Metabolism	1.85E-07-2.52E-03	21	C3, UCP2, CLU, IFNB1, NPPB, PTGDS, IL6, CD74, EIF4EBP1, TNFRSF12A, HMOX1, NPC1, UCP3, CCL4, ANGPTL4, PLIN2, GCK, IL1B, NPPA, MGST3, PDK4
Carbohydrate Metabolism	2.73E-07-1.73E-03	11	UCP3, C3, UCP2, GCK, IFNB1, NPPB, IL1B, NPPA, IL6, LYVE1, PDK4
Cellular Growth and Proliferation	9.44E-07-2.53E-03	42	B2M, HSPA1A, DUSP6, CLU, IFNB1, NPPB, HLA-DRB1, LGALS4, IL6, CD74, HES1, TNFRSF12A, EIF4EBP1, HMOX1, ANGPTL4, CCL2, PLIN2, XIRP1, DNAJB1, CDH16, NRN1, GSTM1, UCP2, C3, CNKSR1, TXNIP, LY6C1, IGFBP5, PTGDS, HSPD1, HLA-DQB1, UCP3, ANKRD1, HSPG2 (includes EG:3339), CCL4, CCL7, SERPINH1, CORO1A, IL1B, CCL3L3, NPPA, C5ORF13
Cell Death	2.61E-06-2.29E-03	39	B2M, HSPA1A, DUSP6, IFNB1, CLU, MMP13, HLA-DRB1, NPPB, LGALS4, SERPINA3, CD74, HES1, IL6, EIF4EBP1, TNFRSF12A, HMOX1, ANGPTL4, CCL2, DNAJB1, ARC, GSTM1, C3, UCP2, CNKSR1, TXNIP, IGFBP5, HSPD1, PTGDS, NPC1, NME3, ANKRD1, CCL4, CCL7, EHD4, HSP90AA1, CCL3L3, IL1B, NPPA, MYBPC3
Cellular Development	4.64E-06-2.53E-03	32	B2M, HSPA1A, HLA-DQA1, IFNB1, CLU, MMP13, SERPINA3, LGALS4, HES1, IL6, CD74, TNFRSF12A, HMOX1, CCL2, NRN1, C3, TXNIP, IGFBP5, HSPD1, PTGDS, CBR2, HLA-DQB1, NME3, HSPG2 (includes EG:3339), CCL4, CCL7, CORO1A, CCL3L3, HSP90AA1, IL1B, NPPA, C5ORF13
Molecular Transport	7.49E-06-2.52E-03	27	B2M, IFNB1, CLU, NPPB, IL6, TNFRSF12A, HMOX1, MRC1L1, ANGPTL4, CCL2, PLIN2, DNAJB1, C3, UCP2, IGFBP5, HSPD1, PTGDS, NPC1, UCP3, CCL4, CCL7, GCK, C4A, HSP90AA1, IL1B, CCL3L3, NPPA
Cellular Assembly and Organization	1.22E-05-2.45E-03	14	C3, CLU, SERPINA3, IL6, CD74, HSPG2 (includes EG:3339), CCL4, CCL2, SERPINH1, EHD4, CORO1A, IL1B, NPPA, MYBPC3
Nucleic Acid Metabolism	2.37E-05-2.11E-03	7	HMOX1, UCP3, UCP2, GCK, IL1B, NPPB, NPPA
Drug Metabolism	3.98E-05-2.52E-03	8	HMOX1, NPC1, CLU, IL1B, NPPB, IL6, NPPA, TNFRSF12A
Gene Expression	3.98E-05-2.11E-03	5	ANKRD1, IFNB1, IL1B, LGALS4, IL6
Cell Morphology	4.13E-05-1.79E-03	18	B2M, UCP2, SERPINA3, HSPD1, CD74, IL6, HES1, HMOX1, UCP3, CCL4, HSPG2 (includes EG:3339), CCL2, CCL7, CORO1A, IL1B, HSP90AA1, DNAJB1, NPPA
Protein Synthesis	8.48E-05-8.48E-05	4	HMOX1, IL1B, IL6, HSPD1
Post-Translational Modification	3.94E-04-1.09E-03	4	HMOX1, HSP90AA1, IL6, HSPD1
Protein Trafficking	3.94E-04-3.94E-04	2	MRC1L1, NPPA
Cell Cycle	5.88E-04-2.52E-03	6	HMOX1, IFNB1, IL1B, IGFBP5, HES1, IL6
DNA Replication, Recombination, and Repair	8.85E-04-8.85E-04	3	IL1B, IGFBP5, IL6
Free Radical Scavenging	1.07E-03-1.24E-03	6	UCP2, CCL2, IFNB1, IL1B, NPPA, DNAJB1
Protein Folding	1.09E-03-1.09E-03	2	HSP90AA1, HSPD1
Vitamin and Mineral Metabolism	1.16E-03-2.5E-03	10	CCL4, C3, CCL7, CCL2, GCK, IL1B, CCL3L3, NPPB, IL6, NPPA
Physiological System Development and Function	P-Value Range	No. of Genes	Genes
Hematological System Development and Function	2.8E-10-2.53E-03	31	B2M, HSPA1A, IFNB1, CLU, HLA-DQA1, MMP13, HLA-DRB1, LGALS4, SERPINA3, CD74, IL6, TNFRSF12A, HMOX1, CCL2, C3, UCP2, TXNIP, LY6C1, PTGDS, HSPD1, HLA-DQB1, NPC1, CCL4, HSPG2 (includes EG:3339), CCL7, CORO1A, C4A, HSP90AA1, IL1B, CCL3L3, NPPA
Immune Cell Trafficking	5.8E-10-2.52E-03	26	B2M, HSPA1A, IFNB1, CLU, HLA-DQA1, HLA-DRB1, SERPINA3, LGALS4, IL6, CD74, HMOX1, CCL2, UCP2, C3, TXNIP, HSPD1, PTGDS, HLA-DQB1, NPC1, CCL4, CCL7, CORO1A, C4A, CCL3L3, IL1B, NPPA
Nervous System Development and Function	5.03E-08-5.88E-04	8	HMOX1, NPC1, C3, CCL2, IFNB1, IL1B, IL6, TNFRSF12A
Endocrine System Development and Function	1.85E-07-2.52E-03	7	CLU, IL1B, NPPB, IL6, HES1, NPPA, TNFRSF12A
Tissue Development	5.43E-07-2.52E-03	31	B2M, RSAD2, CLU, IFNB1, MMP13, NPPB, LGALS4, HES1, IL6, TNFRSF12A, HMOX1, CCL2, CDH16, PDK4, ARC, C3, MYH7, IGFBP5, PTGDS, HLA-DQB1, NPC1, NME3, HSPG2 (includes EG:3339), CCL4, CCL7, CORO1A, C4A, CCL3L3, IL1B, NPPA, MYBPC3
Organismal Survival	1.04E-05-1.27E-03	20	B2M, C3, HSPA1A, IFNB1, NPPB, IGFBP5, MYH7, CD74, IL6, NPC1, MRC1L1, HMOX1, HSPG2 (includes EG:3339), CCL2, C4A, IL1B, CCL3L3, DNAJB1, CDH16, MYBPC3
Lymphoid Tissue Structure and Development	1.06E-05-2.5E-05	7	CCL4, C3, CCL7, CCL2, CORO1A, IL1B, CCL3L3
Organismal Functions	2.02E-05-2.11E-03	4	CCL4, IL1B, CCL3L3, IL6
Skeletal and Muscular System Development and Function	2.06E-05-2.52E-03	11	HMOX1, CCL2, IFNB1, CLU, MMP13, CCL3L3, IL1B, IGFBP5, HSPD1, PTGDS, IL6
Cardiovascular System Development and Function	2.37E-05-2.53E-03	17	C3, UCP2, TXNIP, ABAT, NPPB, HSPD1, IL6, TNFRSF12A, HMOX1, HSPG2 (includes EG:3339), ANGPTL4, CCL4, CCL2, ABRA, C4A, IL1B, NPPA
Cell-mediated Immune Response	2.64E-05-6.34E-04	17	B2M, C3, HLA-DQA1, IFNB1, LGALS4, CD74, HSPD1, IL6, HLA-DQB1, CCL4, CCL7, CCL2, CORO1A, CCL3L3, IL1B, HSP90AA1, NPPA
Tissue Morphology	2.75E-05-1.92E-03	21	B2M, C3, TXNIP, HLA-DQA1, IFNB1, MMP13, MYH7, IGFBP5, HES1, HSPD1, IL6, EIF4EBP1, TNFRSF12A, NPC1, HMOX1, HSPG2 (includes EG:3339), CCL2, CCL7, C4A, IL1B, MYBPC3
Connective Tissue Development and Function	5.56E-05-2.07E-03	12	CCL2, IFNB1, MMP13, CCL3L3, HSP90AA1, IL1B, IGFBP5, PTGDS, HES1, IL6, CBR2, TNFRSF12A
Organismal Development	9.65E-05-2.52E-03	6	HMOX1, ANGPTL4, CCL2, NPPB, IL1B, IL6
Hematopoiesis	1.22E-04-2.53E-03	15	B2M, C3, HLA-DQA1, IFNB1, LGALS4, IL6, CD74, HSPD1, HLA-DQB1, CCL4, CCL2, CCL3L3, IL1B, HSP90AA1, NPPA
Organ Development	2.57E-04-2.57E-04	4	HSPG2 (includes EG:3339), TXNIP, ABRA, IL1B
Reproductive System Development and Function	5.88E-04-5.88E-04	2	IL1B, IL6
Renal and Urological System Development and Function	1.07E-03-1.07E-03	3	HSPG2 (includes EG:3339), IL1B, IL6
Hepatic System Development and Function	1.12E-03-1.73E-03	5	C3, GCK, IL1B, IL6, TNFRSF12A
Humoral Immune Response	2.52E-03-2.52E-03	2	CCL4, CCL2
Disease and Disorders	P-Value Range	No. of Genes	Genes
Inflammatory Response	4.7E-10-2.52E-03	31	B2M, HSPA1A, IFNB1, CLU, HLA-DQA1, HLA-DRB1, MMP13, LGALS4, SERPINA3, IL6, CD74, EIF4EBP1, TNFRSF12A, HMOX1, CCL2, LYVE1, C3, UCP2, TXNIP, HSPD1, PTGDS, HLA-DQB1, NPC1, ANKRD1, CCL4, CCL7, CORO1A, C4A, IL1B, CCL3L3, NPPA
Inflammatory Disease	1.13E-09-2.52E-03	31	B2M, ABAT, HSPA1A, HLA-DQA1, IFNB1, CLU, NPPB, MMP13, HLA-DRB1, SERPINA3, LGALS4, IL6, CD74, TNFRSF12A, HMOX1, CCL2, C3, IGFBP5, PTGDS, HSPD1, HLA-DQB1, NPC1, CCL4, HSPG2 (includes EG:3339), CCL7, C4A, RAPH1, IL1B, CCL3L3, FRMD5, MYBPC3
Renal and Urological Disease	1.51E-09-1.77E-03	18	B2M, GSTM1, C3, CLU, NPPB, SERPINA3, PTGDS, IL6, HLA-DQB1, HMOX1, CCL4, CCL2, C4A, IL1B, CCL3L3, NPPA, CDH16, MPV17
Immunological Disease	3.8E-09-2.52E-03	19	B2M, C3, UCP2, HSPA1A, ABAT, IFNB1, HLA-DQA1, HLA-DRB1, CD74, IL6, TNFRSF12A, HLA-DQB1, CCL4, CCL7, CCL2, C4A, IL1B, CCL3L3, MYBPC3
Cardiovascular Disease	6.63E-09-2.53E-03	22	GSTM1, C3, TXNIP, DUSP6, CLU, IFNB1, NPPB, MYH7, PTGDS, IL6, TNFRSF12A, NPC1, HMOX1, ANGPTL4, CCL4, HSPG2 (includes EG:3339), CCL7, CCL2, IL1B, CCL3L3, NPPA, MYBPC3
Infectious Disease	6.63E-09-2.52E-03	21	B2M, C3, LAPTM5, ABAT, IFNB1, CLU, NPPB, IL6, HES1, CD74, EIF4EBP1, HLA-DQB1, CCL4, CCL7, CCL2, GCK, CCL3L3, IL1B, NPPA, DNAJB1, MYBPC3
Connective Tissue Disorders	4.07E-08-8.41E-04	23	B2M, C3, HSPA1A, IFNB1, CLU, HLA-DQA1, HLA-DRB1, MMP13, SERPINA3, IGFBP5, HSPD1, PTGDS, CD74, IL6, HLA-DQB1, HSPG2 (includes EG:3339), CCL4, CCL7, CCL2, C4A, RAPH1, CCL3L3, IL1B
Skeletal and Muscular Disorders	4.07E-08-1.79E-03	31	B2M, HSPA1A, CLU, IFNB1, HLA-DQA1, NPPB, MMP13, HLA-DRB1, SERPINA3, IL6, CD74, TNFRSF12A, HMOX1, CCL2, DNAJB1, C3, MYH7, IGFBP5, HSPD1, PTGDS, HLA-DQB1, HSPG2 (includes EG:3339), CCL4, CCL7, RAPH1, C4A, IL1B, CCL3L3, HSP90AA1, NPPA, C5ORF13
Neurological Disease	6.06E-08-2.53E-03	40	B2M, HSPA1A, ABAT, DUSP6, IFNB1, HLA-DQA1, CLU, NPPB, HLA-DRB1, SERPINA3, CD74, IL6, TNFRSF12A, EIF4EBP1, HMOX1, SLC25A22, CCL2, DNAJB1, SLCO2B1, GSTM1, UCP2, C3, CNKSR1, TXNIP, HSPH1, MYH7, IGFBP5, HSPD1, PTGDS, HLA-DQB1, NPC1, HSPG2 (includes EG:3339), CCL4, C4A, IL1B, HSP90AA1, CCL3L3, NPPA, C5ORF13, FRMD5
Endocrine System Disorders	5.62E-06-7.71E-04	15	B2M, UCP2, C3, RSAD2, CLU, IFNB1, SERPINA3, IL6, PTGDS, HES1, CD74, HLA-DQB1, GCK, CCL3L3, IL1B
Metabolic Disease	5.62E-06-1.39E-03	21	B2M, UCP2, C3, TXNIP, RSAD2, CLU, IFNB1, SERPINA3, IGFBP5, CD74, HES1, PTGDS, IL6, HLA-DQB1, HMOX1, ANGPTL4, CCL2, GCK, CCL3L3, IL1B, NPPA
Infection Mechanism	8.47E-06-3.94E-04	13	B2M, RSAD2, IFNB1, HSPD1, IL6, CD74, EIF4EBP1, HMOX1, CCL4, CCL2, CCL3L3, HSP90AA1, IL1B
Genetic Disorder	1.18E-05-2.4E-03	37	B2M, HSPA1A, ABAT, DUSP6, IFNB1, CLU, HLA-DRB1, MMP13, NPPB, LGALS4, SERPINA3, IL6, CD74, EIF4EBP1, HMOX1, ANGPTL4, CCL2, DNAJB1, SLCO2B1, GSTM1, UCP2, C3, CNKSR1, MYH7, PTGDS, HSPD1, NPC1, CCL4, CCL7, GCK, C4A, HSP90AA1, CCL3L3, IL1B, FYCO1, C5ORF13, MPV17
Organismal Injury and Abnormalities	1.25E-05-1.73E-03	13	C3, CLU, MMP13, MYH7, IL6, NPC1, HMOX1, CCL2, C4A, IL1B, CCL3L3, LYVE1, MYBPC3
Hematological Disease	3.3E-05-2.44E-03	19	B2M, GSTM1, C3, ABAT, IFNB1, CLU, CD74, IL6, PTGDS, HMOX1, UCP3, CCL4, CCL7, CCL2, GCK, XIRP1, CCL3L3, HSP90AA1, IL1B
Cancer	3.36E-05-2.44E-03	36	B2M, ABAT, HSPA1A, DUSP6, CLU, IFNB1, MMP13, SERPINA3, LGALS4, IL6, CD74, HES1, EIF4EBP1, TNFRSF12A, HMOX1, GSTM2, ANGPTL4, CCL2, LYVE1, NRN1, PDK4, GSTM1, UCP2, C3, TXNIP, IGFBP5, PTGDS, NDUFB4, NPC1, CCL4, GCK, C4A, SYNPO2L, HSP90AA1, IL1B, FYCO1
Reproductive System Disease	3.36E-05-8.92E-04	17	B2M, GSTM1, C3, ABAT, TXNIP, CLU, LGALS4, CD74, PTGDS, IL6, EIF4EBP1, HMOX1, CCL4, CCL2, C4A, HSP90AA1, FYCO1
Respiratory Disease	8.53E-05-2.4E-03	8	HMOX1, C3, CCL7, CCL2, ABAT, CCL3L3, IL1B, IL6
Nutritional Disease	6.35E-04-6.35E-04	4	UCP3, C3, GCK, IL1B
Dermatological Diseases and Conditions	6.46E-04-7.53E-04	13	B2M, HLA-DQA1, CLU, IFNB1, HLA-DRB1, CD74, IL6, CCL4, CCL7, RAPH1, C4A, IL1B, HSP90AA1
Hypersensitivity Response	1.09E-03-1.28E-03	5	CCL4, C3, CCL7, CCL2, IL1B
Antimicrobial Response	1.73E-03-1.73E-03	2	CCL3L3, IL6
Gastrointestinal Disease	1.73E-03-1.73E-03	2	LGALS4, IL6
